# Supplementary material for: Author Correction: Weather constraints on global drone flyability
Source: Sci Rep. 2021 Oct 26;11:21367. doi: 10.1038/s41598-021-00537-7 (PMC8548317; doi:10.1038/s41598-021-00537-7)
Supplement: Supplementary file 1 — Supplementary Information. [file 41598_2021_537_MOESM1_ESM.xlsx]

## Sheet: Sheet1
Supplementary Dataset File 1 to Mozhou Gao, Chris H. Hugenholtz, Thomas A Fox, Maja Kucharczyk, Thomas E Barchyn, Paul R Nesbit, "Weather constraints on global drone flyability"
Country or territory	City name	Daylight-only flyability: CD	Daylight-only flyability: WRD	Day-and-night flyability: CD	Day-and-night flyability: WRD	Daylight-only impact: CD (people hrs yr-1 x 103)	Daylight-only impact: WRD (people hrs yr-1 x 103)	Day-and-night impact: CD (people hrs yr-1 x 103)	Day-and-night impact: WRD (people hrs yr-1 x 103)
Russian Federation	Saint Petersburg	0.004	0.415	0.023	0.679	5443.6	3199.9	5340.2	1757.9
Russian Federation	Moscow	0.006	0.302	0.034	0.51	12457.9	8756.2	12108	6143.6
United Kingdom	London	0.012	0.278	0.056	0.496	9193.7	6718.8	8786.7	4689.5
France	Paris	0.021	0.268	0.08	0.485	10789.3	8067.6	10133.6	5673.8
Peru	Lima	0.026	0.478	0.117	0.895	10438.6	5592.4	9470	1126.5
China	Haerbin	0.036	0.315	0.113	0.559	6157.3	4376.3	5668.6	2815.2
China	Wulumqi	0.045	0.304	0.132	0.538	4171.8	3041.2	3790.8	2017.6
India	Madras	0.054	0.509	0.171	0.955	10377.7	5388.7	9097.9	495.1
India	Bangalore	0.055	0.521	0.167	0.961	11648	5902	10263	481.8
China	Changchun	0.056	0.351	0.171	0.629	4180	2874.2	3668.5	1640.9
Indonesia	Jakarta	0.068	0.531	0.275	0.99	10037.3	5054.7	7808.1	111.7
Spain	Barcelona	0.069	0.371	0.194	0.661	5202.1	3515.8	4500.4	1895.7
China	Shenyang	0.07	0.395	0.221	0.708	6713.2	4367.7	5622.6	2107
Spain	Madrid	0.072	0.375	0.212	0.68	6139.9	4138.5	5215.9	2115.6
India	Hyderabad	0.073	0.509	0.214	0.939	9275.4	4910	7858.9	605.8
United States of America	Chicago	0.074	0.434	0.235	0.782	8205.8	5017.4	6783.3	1928.7
Singapore	Singapore	0.076	0.542	0.389	1	5483.1	2720.2	3627.7	0
Canada	Toronto	0.081	0.45	0.255	0.806	5695.3	3406.3	4616.4	1202.5
Colombia	Bogotá	0.081	0.542	0.433	1	10089.9	5031.7	6219.5	0
India	Poona	0.084	0.516	0.236	0.947	6075.1	3205.3	5064.5	351.5
United Republic of Tanzania	Dar es Salaam	0.091	0.537	0.336	1	6093.1	3105.4	4446.7	0
Thailand	Bangkok	0.094	0.523	0.301	0.98	9545.7	5028.5	7371.2	214.5
India	Bombay	0.095	0.516	0.261	0.948	18470.9	9887.4	15093.5	1068.6
China	Beijing	0.095	0.43	0.291	0.777	18509.7	11657.6	14506.3	4559.7
Myanmar	Yangon	0.098	0.512	0.305	0.956	4808.8	2603.1	3707.6	233.3
Viet Nam	Ho Chi Minh City	0.099	0.543	0.32	0.995	7747.1	3927.5	5849.1	43.6
Australia	Sydney	0.102	0.458	0.298	0.831	4422.9	2669.9	3460.3	831.1
India	Surat	0.103	0.518	0.296	0.954	6447.6	3460.8	5059	331.5
Malaysia	Kuala Lumpur	0.104	0.541	0.285	1	7168.3	3674.4	5715.7	0.5
Brazil	Brasília	0.104	0.538	0.323	0.995	4163.5	2148.3	3147.4	24.5
Turkey	Istanbul	0.104	0.426	0.288	0.762	13608.7	8713.8	10808.1	3612.4
China	Tianjin	0.106	0.447	0.312	0.805	12150.5	7513.2	9355.1	2645.9
Argentina	Buenos Aires	0.112	0.477	0.325	0.866	13461.6	7920.2	10229	2034.7
China	Dalian	0.113	0.452	0.331	0.817	4985.5	3076.2	3755.7	1029.2
Bangladesh	Chittagong	0.113	0.526	0.337	0.974	4453.2	2380	3329.3	129.9
United States of America	Washington, D.C.	0.114	0.505	0.359	0.919	4717.1	2635.5	3411	433.2
Mexico	Guadalajara	0.114	0.536	0.366	0.994	4586.6	2405	3284.9	32.5
United States of America	Los Angeles-Long Beach-Santa Ana	0.115	0.482	0.352	0.887	11009.6	6445.3	8066.6	1411.9
Pakistan	Karachi	0.116	0.522	0.361	0.969	14228.6	7700	10276.9	490.9
India	Calcutta	0.118	0.526	0.344	0.971	13104.4	7044.1	9740.2	432.8
Turkey	Ankara	0.118	0.429	0.314	0.775	4515.7	2920.4	3512.3	1151.7
Mexico	Mexico City	0.119	0.529	0.389	0.99	19201.1	10252	13300.1	216.4
India	Ahmadabad	0.119	0.521	0.344	0.963	7102.6	3857.1	5290.7	295.6
Brazil	Belo Horizonte	0.119	0.533	0.371	0.992	5360.8	2842.8	3825.3	46
United States of America	Phoenix-Mesa	0.119	0.496	0.362	0.906	3974.9	2275.4	2878.1	422.8
Republic of Korea	Seoul	0.123	0.465	0.366	0.847	8734.7	5325.6	6319.8	1524.3
Iran (Islamic Republic of)	Tehran	0.124	0.472	0.369	0.864	7997.9	4822.1	5759.5	1237.9
United States of America	Philadelphia	0.127	0.501	0.381	0.905	4988.1	2855.1	3541.3	545.7
Brazil	São Paulo	0.134	0.535	0.405	0.993	19097.6	10241.1	13115.2	150.1
Bangladesh	Dhaka	0.134	0.528	0.397	0.978	18197.8	9921.3	12671.4	467.1
China	Ji'nan, Shandong	0.136	0.479	0.375	0.864	4633.8	2795.1	3347.6	727.4
Brazil	Rio de Janeiro	0.136	0.537	0.412	0.994	11629.9	6232.5	7910.3	80.3
United States of America	New York-Newark	0.138	0.511	0.394	0.923	16216.8	9203.1	11390.3	1441.1
China	Xi'an, Shaanxi	0.139	0.489	0.412	0.895	6892.7	4086.5	4704.9	838.9
United States of America	Atlanta	0.14	0.521	0.437	0.95	4991.1	2778.5	3266.1	292.1
China	Qingdao	0.14	0.476	0.403	0.871	4832.3	2943	3356	726.2
Côte d'Ivoire	Abidjan	0.14	0.535	0.523	1	4472.4	2421.4	2482.5	0
India	Delhi	0.141	0.522	0.429	0.968	26034.4	14469.7	17308	971.9
United States of America	Dallas-Fort Worth	0.142	0.512	0.428	0.935	5405.5	3074.6	3605.4	408.8
Pakistan	Lahore	0.144	0.509	0.43	0.942	10824.6	6206.7	7206.4	739.1
United States of America	Houston	0.144	0.526	0.442	0.97	5452.5	3017.9	3554.3	192
Chile	Santiago	0.144	0.491	0.391	0.892	5789.9	3447.2	4120.5	729.7
Iraq	Baghdad	0.146	0.503	0.423	0.926	6099.4	3551.8	4122.3	525.3
China	Kunming	0.147	0.529	0.444	0.98	3790.9	2092.1	2470.5	89.7
China	Chongqing	0.152	0.513	0.448	0.951	13461.9	7727.8	8767.3	770.2
Democratic Republic of the Congo	Kinshasa	0.154	0.542	0.595	1	12132.4	6573.6	5808.8	0
Mexico	Monterrey	0.155	0.533	0.466	0.99	4119.1	2277.4	2601.7	46.5
Australia	Melbourne	0.156	0.465	0.399	0.837	4192.1	2655.3	2987.4	810.8
China	Zhengzhou	0.157	0.484	0.424	0.881	4489.2	2746.2	3068.1	635.6
Egypt	Cairo	0.159	0.499	0.411	0.927	17586.3	10462.3	12300.4	1518.1
United States of America	Miami	0.162	0.54	0.474	0.994	5131	2818.9	3217.4	37
China	Chengdu	0.164	0.515	0.485	0.954	7637.9	4430.7	4707.6	421
Nigeria	Lagos	0.175	0.546	0.625	1	11854.7	6518.3	5388.5	0
Ethiopia	Addis Ababa	0.177	0.527	0.629	1	3947.1	2266.6	1777.4	0
China	Changsha	0.18	0.499	0.439	0.906	3754	2291.4	2567.2	430.3
Viet Nam	Hà Noi	0.182	0.531	0.516	0.983	3828.6	2193.2	2262.7	78.3
Kenya	Nairobi	0.184	0.53	0.658	1	3861.4	2227.4	1621	0
China	Wuhan	0.195	0.503	0.467	0.918	6729.8	4158.3	4459.1	683.5
Japan	Kitakyushu-Fukuoka M.M.A.	0.198	0.508	0.521	0.926	4436.2	2719.8	2649.8	410
Saudi Arabia	Jiddah	0.218	0.528	0.603	0.984	3604.8	2176.7	1831.2	75.2
Japan	Nagoya	0.22	0.502	0.551	0.924	7451.5	4756.2	4288	730.1
Egypt	Alexandria	0.229	0.538	0.613	0.998	4074	2439.2	2045.6	9.8
Japan	Osaka	0.229	0.518	0.594	0.956	14771.3	9243.7	7781.2	841.9
Japan	Tokyo	0.251	0.532	0.631	0.974	28011	17484	13790.8	985
China	Foshan	0.255	0.517	0.57	0.951	5461.4	3539.3	3147.4	361.9
China	Guangzhou, Guangdong	0.26	0.513	0.574	0.947	9846.7	6480.7	5667.2	710
Sudan	Khartoum	0.262	0.541	0.729	1	4304.5	2678.3	1579.5	1.1
Angola	Luanda	0.262	0.535	0.747	1	6145.9	3873.1	2103.3	0
Saudi Arabia	Riyadh	0.265	0.539	0.77	1	5316.9	3336.6	1664.3	0.1
China	Dongguan	0.27	0.511	0.593	0.948	5409.4	3625.9	3013.6	386.8
South Africa	Cape Town	0.29	0.521	0.686	0.953	3278.4	2210	1447.7	219.2
Philippines	Manila	0.316	0.539	0.791	0.991	9522.4	6423	2911.1	119
China	Nanjing, Jiangsu	0.326	0.536	0.806	0.995	5965.4	4105.5	1718.6	48.5
China	Suzhou, Jiangsu	0.333	0.536	0.834	0.996	4714.4	3279.8	1173.4	28.7
China	Shanghai	0.34	0.537	0.85	0.998	17865.7	12515.1	4071.7	63.6
China	Hangzhou	0.341	0.536	0.816	0.995	5032.9	3546.7	1403.6	34.8
China	Shenzhen	0.342	0.533	0.768	0.993	8127.1	5775.8	2865.1	89.1
China, Taiwan Province of China	Xinbei	0.344	0.537	0.811	0.996	2885.3	2036.9	829.6	17.1
China, Hong Kong SAR	Hong Kong	0.351	0.533	0.78	0.993	4900.6	3523	1656.9	49.1
South Africa	Johannesburg	0.415	0.54	0.957	0.999	3383.8	2658	247.6	3.9
